# Supplementary material for: Tempo of the Late Ordovician mass extinction controlled by the rate of climate change
Source: Sci Adv. 2025 May 30;11(22):eadv6788. doi: 10.1126/sciadv.adv6788 (PMC12124363; doi:10.1126/sciadv.adv6788)
Supplement: Supplementary file 2 — Tables S1 to S3 [file sciadv.adv6788_tables_s1_to_s3.zip]

Archive with 3 entries (3 files):
- adv6788_table_s1.xlsx
- adv6788_table_s2.xlsx
- adv6788_table_s3.xls
