# Supplementary material for: Tempo of the Late Ordovician mass extinction controlled by the rate of climate change
Source: Sci Adv. 2025 May 30;11(22):eadv6788. doi: 10.1126/sciadv.adv6788 (PMC12124363; doi:10.1126/sciadv.adv6788)
Supplement: Supplementary file 2 — Tables S1 to S3 [file sciadv.adv6788_tables_s1_to_s3.zip › adv6788_table_s1.xlsx]

## Sheet: Sheet1
Table S1 Organic carbon isotope data in Shuanghe section
Sample ID	d 13Corg	Depth (m)	Formation	Graptolite Biozone	Stage
22scs01	-30.503	0	Wufeng	Paraorthograptus pacificus	Katian
22scs02	-30.434	0.2	Wufeng	Paraorthograptus pacificus	Katian
22scs03	-30.022	0.4	Wufeng	Paraorthograptus pacificus	Katian
22scs04	-30.332	0.6	Wufeng	Paraorthograptus pacificus	Katian
22scs05	-30.33	0.8	Wufeng	Paraorthograptus pacificus	Katian
22scs06	-30.397	1.05	Wufeng	Paraorthograptus pacificus	Katian
22scs08	-30.342	1.5	Wufeng	Paraorthograptus pacificus	Katian
22scs09	-30.224	1.8	Wufeng	Paraorthograptus pacificus	Katian
22scs10	-30.412	1.95	Wufeng	Paraorthograptus pacificus	Katian
22scs11	-30.539	2.05	Wufeng	Paraorthograptus pacificus	Katian
22scs12	-30.52	2.2	Wufeng	Paraorthograptus pacificus	Katian
22scs13	-30.359	2.4	Wufeng	Paraorthograptus pacificus	Katian
22scs14	-30.375	2.6	Wufeng	Paraorthograptus pacificus	Katian
22scs15	-30.598	2.8	Wufeng	Paraorthograptus pacificus	Katian
22scs16	-30.645	3	Wufeng	Paraorthograptus pacificus	Katian
22scs17	-30.278	3.2	Wufeng	Paraorthograptus pacificus	Katian
22scs18	-29.991	3.5	Wufeng	Paraorthograptus pacificus	Katian
22scs19	-30.313	3.7	Wufeng	Paraorthograptus pacificus	Katian
22scs20	-29.518	3.8	Wufeng	Paraorthograptus pacificus	Katian
22scs21	-30.236	4	Wufeng	Paraorthograptus pacificus	Katian
22scs22	-30.165	4.2	Wufeng	Paraorthograptus pacificus	Katian
22scs23	-30.032	4.4	Wufeng	Paraorthograptus pacificus	Katian
22scs24	-29.959	4.5	Wufeng	Paraorthograptus pacificus	Katian
22scs25	-30.239	4.65	Wufeng	Paraorthograptus pacificus	Katian
22scs26	-28.852	4.8	Wufeng	Paraorthograptus pacificus	Katian
22scs27	-29.363	5	Wufeng	Paraorthograptus pacificus	Katian
22scs28	-29.019	5.2	Wufeng	Paraorthograptus pacificus	Katian
22scs29	-29.449	5.4	Wufeng	Paraorthograptus pacificus	Katian
22scs30	-29.167	5.5	Wufeng	Paraorthograptus pacificus	Katian
22scs31	-29.216	5.6	Wufeng	Paraorthograptus pacificus	Katian
22scs32	-29.357	5.7	Wufeng	Metabolograptus extraordinarius	Hirnantian
22scs33	-29.293	5.8	Wufeng	Metabolograptus extraordinarius	Hirnantian
22scs34	-29.219	5.9	Wufeng	Metabolograptus extraordinarius	Hirnantian
22scs35	-29.074	6	Wufeng	Metabolograptus extraordinarius	Hirnantian
22scs36	-29.162	6.1	Wufeng	Metabolograptus extraordinarius	Hirnantian
22scs37	-29	6.2	Wufeng	Metabolograptus extraordinarius	Hirnantian
22scs38	-28.863	6.3	Wufeng	Metabolograptus extraordinarius	Hirnantian
22scs39	-29.043	6.4	Wufeng	Metabolograptus extraordinarius	Hirnantian
22scs40	-29.322	6.5	Wufeng	Metabolograptus extraordinarius	Hirnantian
22scs41	-28.961	6.65	Wufeng	Metabolograptus extraordinarius	Hirnantian
22scs42	-29.371	6.8	Kuanyinchiao	Metabolograptus extraordinarius	Hirnantian
22scs43	-29.666	6.95	Kuanyinchiao	Metabolograptus extraordinarius	Hirnantian
22scs44	-29.535	7.15	Kuanyinchiao	Metabolograptus persculptus	Hirnantian
22scs45	-29.508	7.25	Lungmachi	Metabolograptus persculptus	Hirnantian
22scs46	-29.429	7.35	Lungmachi	Metabolograptus persculptus	Hirnantian
22scs47	-29.675	7.45	Lungmachi	Metabolograptus persculptus	Hirnantian
22scs48	-29.578	7.55	Lungmachi	Metabolograptus persculptus	Hirnantian
22scs49	-29.689	7.65	Lungmachi	Metabolograptus persculptus	Hirnantian
22scs50	-29.819	7.75	Lungmachi	Metabolograptus persculptus	Hirnantian
22scs51	-30.015	7.85	Lungmachi	Akidograptus ascensus	Rhuddanian
22scs52	-29.788	7.95	Lungmachi	Akidograptus ascensus	Rhuddanian
22scs53	-29.887	8	Lungmachi	Akidograptus ascensus	Rhuddanian
22scs54	-29.913	8.1	Lungmachi	Akidograptus ascensus	Rhuddanian
22scs55	-29.885	8.2	Lungmachi	Parakidograptus acuminatus	Rhuddanian
22scs56	-29.997	8.3	Lungmachi	Parakidograptus acuminatus	Rhuddanian
22scs57	-30.295	8.4	Lungmachi	Parakidograptus acuminatus	Rhuddanian
22scs58	-29.987	8.5	Lungmachi	Parakidograptus acuminatus	Rhuddanian
22scs59	-30.184	8.6	Lungmachi	Parakidograptus acuminatus	Rhuddanian
22scs60	-30.204	8.7	Lungmachi	Parakidograptus acuminatus	Rhuddanian
22scs61	-30.111	8.8	Lungmachi	Parakidograptus acuminatus	Rhuddanian
22scs62	-30.306	8.9	Lungmachi	Parakidograptus acuminatus	Rhuddanian
22scs63	-30.351	9	Lungmachi	Parakidograptus acuminatus	Rhuddanian
22scs64	-30.139	9.1	Lungmachi	Parakidograptus acuminatus	Rhuddanian
22scs65	-30.478	9.2	Lungmachi	Parakidograptus acuminatus	Rhuddanian
22scs66	-30.31	9.3	Lungmachi	Parakidograptus acuminatus	Rhuddanian
22scs67	-30.49	9.4	Lungmachi	Parakidograptus acuminatus	Rhuddanian
22scs68	-29.777	9.5	Lungmachi	Parakidograptus acuminatus	Rhuddanian
22scs69	-29.523	9.6	Lungmachi	Parakidograptus acuminatus	Rhuddanian
22scs70	-30.305	9.7	Lungmachi	Parakidograptus acuminatus	Rhuddanian
22scs71	-30.29	9.8	Lungmachi	Parakidograptus acuminatus	Rhuddanian
22scs72	-29.965	10	Lungmachi	Parakidograptus acuminatus	Rhuddanian
22scs73	-30.191	10.2	Lungmachi	Parakidograptus acuminatus	Rhuddanian
22scs74	-30.212	10.4	Lungmachi	Parakidograptus acuminatus	Rhuddanian
