# Supplementary material for: Tempo of the Late Ordovician mass extinction controlled by the rate of climate change
Source: Sci Adv. 2025 May 30;11(22):eadv6788. doi: 10.1126/sciadv.adv6788 (PMC12124363; doi:10.1126/sciadv.adv6788)
Supplement: Supplementary file 2 — Tables S1 to S3 [file sciadv.adv6788_tables_s1_to_s3.zip › adv6788_table_s2.xlsx]

## Sheet: Sheet1
Table S2 CA-ID-TIMS zircon U-Pb dating results and age interpretations (including published data)
Section	Stratigraphic boundaries/Samples	Height (m)	Weighted mean age (2σ) (Ma)	Age estimates from Chron Bayesian age-depth models (± 95% CI) (Ma)	MSWD	N	Chron eruption age estimates (± 95% CI) (Ma)	Age estimates from Chron Bayesian age-depth models (± 95% CI) (Ma)	N
Wangjiawan North (This Study)	WJW03	2.8	442.18 ± 0.32	442.17+0.26/-0.26	2.8	6	441.44+0.63/-0.79	441.50+0.30/-0.15	6
	Base of P. acuminatus	2.66		442.23+0.32/-0.29				441.61+0.47/-0.22
	OSB	2.4		442.33+0.34/-0.33				441.80+0.55/-0.37
	Top of Kuanyinchiao	2.18		442.42+0.31/-0.36				441.93+0.51/-0.48
	Base of M. persculptus	2.09		442.45+0.30/-0.35				441.99+0.48/-0.51
	Base of Kuanyinchiao	2		442.49+0.28-0.35				442.05+0.46/-0.54
	KHB	1.61		442.65+0.17/-0.23				442.30+0.34/-0.48
	WJW02	1.55	442.66 ± 0.17	442.68+0.23/-0.20	1.4	5	442.32+0.30/-0.48	442.36+0.40/-0.46	9
	Base of D. mirus	1.42		442.76+0.35/-0.22				442.43+0.54/-0.43
	WJW01	0	443.62 ± 0.22	443.60+0.21/-0.21	0.1	4	443.47+0.30/-0.46	443.45+0.12/-0.23	7
Beigong (This Study)	AJB04	2.5	442.27 ± 0.20	442.03+0.17/-0.17	0.97	5	441.75+0.49/-1.2	441.88+0.37/-0.49	7
	OSB	1.35		442.55+0.21/-0.28				442.34+0.33/-0.53
	AJB03	0.9	442.84 ± 0.12	442.74+0.09/-0.09	0.88	6	442.50+0.16/-0.30	442.56+0.26/-0.45	8
	AJB02	0.3	442.63 ± 0.21	442.76+0.09/-0.09	0.42	6	442.53+0.20/-0.35	442.61+0.19/-0.18	4
	Top of Xinkailing
	AJB01	0	442.82 ± 0.33	442.81+0.14/-0.12	0.89	3	442.72+0.39/-0.60	442.71 +0.31/-0.22	5
Shuanghe (This Study)	Top of Kuanyinchiao	7.2		442.37 +0.26/-0.27
	KHB	5.66		442.55 +0.20/-0.24
	SHW05	5.35	442.57 ± 0.21	442.59+0.19/-0.18	1.04	5	442.37+0.27/-0.45	442.36 +0.24/-0.31 Ma	4
	SHW03	3.2	442.86 ± 0.25	442.92 +0.21/-0.21	1.26	3	442.46+0.42/-0.91	442.66+0.34/-0.31 Ma	4
	SHW01	1	443.64 ± 0.18	443.61 +0.67/-0.67	1.52	4	443.44+030/-0.44	443.42+0.31/-0.36 Ma	5
Wanhe (26)	AGM120	23.65	442.99 ± 0.17	443.03+0.17/-0.17	1.2	5	442.91+0.18/-0.31	443.3+0.17/-0.17 Ma	5
	KHB	22.61		443.21 +0.37/-0.28				443.21+0.36/-0.28Ma
	Base of D. mirus	21.21		443.44 +0.36/-0.37				443.44+0.36/-0.37 Ma
	AGM107A	19.38	443.81 ± 0.24	443.74 +0.21/-0.21	2.8	4	443.50+0.39/-0.61	443.74+0.21/-0.21 Ma	4
	AGM104	15.66	444.06 ± 0.20	444.03 +0.18/-0.17	2.1	3	443.85+0.26/-0.49	444.03+0.18/-0.17Ma	3
	AGM72	3.76	444.65 ± 0.22	444.68+0.20/-0.20	1.2	7	444.47+0.29/-0.49	444.68+0.20/-0.20 Ma	7
Duration of LOMEI				0.34 +0.46/-0.34				0.50 +0.74/-0.50
Duration of LOMEII				0.06+0.31 /-0.06				0.10+0.55 /-0.10
Mean extinction rate of LOMEI				8.4%+10.2% /-4.8%
Mean extinction rate of LOMEII				71.6%+71.6% /-63.5%
Preferred age interpretations are in bold.
