# Supplementary material for: Tempo of the Late Ordovician mass extinction controlled by the rate of climate change
Source: Sci Adv. 2025 May 30;11(22):eadv6788. doi: 10.1126/sciadv.adv6788 (PMC12124363; doi:10.1126/sciadv.adv6788)
Supplement: Supplementary file 2 — Tables S1 to S3 [file sciadv.adv6788_tables_s1_to_s3.zip › adv6788_table_s3.xls]

## Sheet: Results
Table S3 CA-ID-TIMS zircon U-Pb data
	Dates (Ma)													Composition				Isotopic Ratios
	206Pb/				207Pb/				207Pb/													206Pb/						207Pb/
Sample	238U	±2σ	206Pb/	±2σ	235U	±2σ	207Pb/	±2σ	206Pb	±2σ	207Pb/	±2σ		Pb*	Pbc	Pb*/	Th/	206Pb/	208Pb/	206Pb/		238U		207Pb/		207Pb/		206Pb		Corr.
Fraction	<Th> a	abs	238U b	abs	<Pa> c	abs	235U b	abs	<ThPa> ac	abs	206Pb b	abs	% disc d	(pg) e	(pg) f	Pbc g	U h	204Pb i	206Pb j	238U j	±2σ %	<Th> ja	±2σ %	235U j	±2σ %	206Pb j	±2σ %	<Th> ja	±2σ %	coef.
AJB01
z2	442.681	0.603182	442.599	0.603072	440.688	3.26752	440.691	3.26751	430.291	18.9193	430.737	18.9173	-2.75395	8.00068	0.643143	12.44	0.544048	756.834	0.170248	0.0710701	0.140988	0.0710837	0.140988	0.543441	0.913953	0.0554828	0.84822	0.0554722	0.848237	0.522534
z12	442.709	0.569156	442.639	0.568735	438.005	3.73615	438.009	3.73614	413.356	22.8224	413.742	22.82	-6.98433	4.56284	0.459522	9.92953	0.872275	561.997	0.272951	0.0710767	0.132949	0.0710883	0.133027	0.539369	1.05015	0.0550619	1.02042	0.0550529	1.02044	0.28
z5	443.013	0.830757	442.934	0.830664	440.716	6.00623	440.719	6.00621	428.736	36.8231	429.169	36.8196	-3.20735	10.0033	1.79492	5.5731	0.612177	343.36	0.191563	0.0711257	0.194053	0.0711389	0.194042	0.543484	1.67991	0.0554438	1.65136	0.0554335	1.65138	0.202009
z4	443.064	0.723582	442.99	0.72333	423.08	4.54727	423.083	4.54726	315.58	29.2317	315.989	29.2287	-40.1916	5.76344	0.695196	8.29038	0.785521	482.598	0.245801	0.0711351	0.168958	0.0711472	0.16899	0.516907	1.31421	0.0527255	1.28486	0.0527165	1.28489	0.233719
z1	443.721	0.721826	443.641	0.721727	444.228	4.26675	444.231	4.26673	446.855	24.7732	447.287	24.7704	0.815199	11.8129	1.21688	9.70755	0.604463	585.561	0.189142	0.0712432	0.168345	0.0712564	0.168339	0.548832	1.18585	0.055897	1.11421	0.0558866	1.11423	0.481088
AJB02
z9	441.926	0.353061	441.849	0.35264	441.935	0.617758	441.938	0.617726	441.979	3.82904	442.399	3.82755	0.124381	27.2155	0.418692	65.0012	0.680272	3746.49	0.212882	0.0709454	0.0825766	0.0709582	0.082661	0.545338	0.172395	0.0557742	0.169025	0.0557641	0.16907	0.243127
z3	442.319	0.515825	442.248	0.515396	443.504	3.41716	443.507	3.41715	449.654	20.7227	450.044	20.7206	1.73223	11.2247	1.1263	9.96602	0.834955	568.494	0.261279	0.0710117	0.120583	0.0710236	0.120665	0.547727	0.950963	0.0559664	0.932314	0.055957	0.932336	0.211972
z11	442.562	0.310329	442.485	0.309791	442.587	0.882511	442.59	0.882487	442.717	5.12206	443.132	5.12059	0.145852	33.0476	0.724703	45.6016	0.708641	2615.42	0.221752	0.0710512	0.0724419	0.0710638	0.0725556	0.54633	0.245995	0.0557926	0.227976	0.0557827	0.228018	0.357479
z1	442.833	0.452855	442.78	0.451543	443.906	2.47814	443.909	2.47812	449.472	14.9813	449.767	14.9792	1.55349	20.689	1.37698	15.0249	1.33293	759.528	0.41708	0.0711001	0.105521	0.071109	0.105816	0.548341	0.689142	0.0559594	0.673579	0.0559524	0.673631	0.21518
z12	442.916	0.589426	442.846	0.589015	438.566	3.79927	438.569	3.79926	415.791	23.246	416.176	23.2436	-6.40834	4.56585	0.457171	9.98719	0.873351	564.992	0.273285	0.0711111	0.137627	0.0711227	0.137702	0.540219	1.0668	0.055122	1.03982	0.0551129	1.03984	0.25449
AJB03
z10	442.587	0.546398	442.511	0.546129	440.935	3.48303	440.938	3.48301	432.319	21.2735	432.736	21.2713	-2.25868	13.7667	1.42425	9.66593	0.697509	570.269	0.218268	0.0710553	0.1277	0.071068	0.127742	0.543817	0.973797	0.0555326	0.954248	0.0555227	0.954266	0.212906
z11	442.601	0.372818	442.522	0.372444	442.027	2.30466	442.03	2.30465	439.04	14.9336	439.47	14.9322	-0.694537	7.44124	0.523267	14.2208	0.628324	844.51	0.19662	0.0710572	0.0870857	0.0710704	0.0871582	0.545478	0.643072	0.0557008	0.670259	0.0556905	0.670267	-0.26042
z8	442.867	0.263315	442.792	0.262589	442.368	1.22739	442.371	1.22738	439.772	7.31931	440.177	7.31783	-0.594224	23.9424	0.818303	29.2586	0.757892	1664.65	0.237159	0.0711022	0.061363	0.0711145	0.0615227	0.545997	0.342268	0.0557185	0.327302	0.0557089	0.327338	0.303272
z13	442.881	0.224884	442.811	0.223747	440.616	1.3216	440.62	1.32158	428.802	8.28938	429.187	8.2877	-3.17444	14.0109	0.410602	34.1229	0.870212	1887.59	0.272303	0.0711053	0.052284	0.0711169	0.0525418	0.543333	0.369706	0.0554442	0.370366	0.0554352	0.37041	0.0309807
z5b	442.919	0.218286	442.848	0.217214	442.78	1.24767	442.783	1.24765	442.056	7.58184	442.446	7.58027	-0.0908872	23.8763	0.883927	27.0116	0.835329	1509.96	0.261388	0.0711114	0.0507534	0.0711233	0.050996	0.546625	0.347664	0.0557754	0.339288	0.0557661	0.339328	0.206366
z2b	443.287	0.524921	443.215	0.524496	442.821	3.53391	442.825	3.5339	440.405	21.5019	440.796	21.4998	-0.54888	7.55044	0.769214	9.81578	0.83052	560.874	0.259878	0.0711724	0.122454	0.0711843	0.122534	0.546688	0.984663	0.055734	0.965865	0.0557247	0.965885	0.209885
z14	443.854	0.385564	443.786	0.384831	442.83	1.69432	442.833	1.6943	437.511	10.2489	437.883	10.2473	-1.34802	19.1085	0.88049	21.7022	0.926883	1191.13	0.29002	0.0712673	0.0897344	0.0712786	0.0898922	0.546701	0.472083	0.0556611	0.459238	0.0556523	0.459275	0.223876
z9	444.074	0.373336	444.014	0.372183	441.736	2.27653	441.739	2.27651	429.569	13.8963	429.903	13.8943	-3.28231	7.88864	0.392842	20.0809	1.13024	1054.31	0.353638	0.0713051	0.0867423	0.0713152	0.0869994	0.545034	0.635557	0.0554621	0.622521	0.0554542	0.622568	0.207478
AJB04
z2	442.092	0.398094	442.02	0.397524	440.149	1.62523	440.152	1.62522	430.001	9.84852	430.394	9.84702	-2.70129	18.6329	0.825586	22.5693	0.830133	1266.44	0.259774	0.0709738	0.0930521	0.0709857	0.093171	0.542622	0.455034	0.0554743	0.440633	0.055465	0.440663	0.242198
z6	442.176	0.278874	442.102	0.278195	441.271	0.635396	441.274	0.635364	436.549	3.65646	436.957	3.65455	-1.17753	59.9528	0.8788	68.2212	0.751258	3863.75	0.235092	0.0709874	0.065108	0.0709998	0.0652563	0.544327	0.17753	0.055638	0.16094	0.0556283	0.161005	0.38098
z7b	442.583	0.4736	442.514	0.473062	439.109	2.785	439.112	2.78498	420.936	17.2513	421.319	17.2494	-5.03046	4.07434	0.309379	13.1694	0.879776	738.079	0.2753	0.0710558	0.110614	0.0710674	0.110723	0.541043	0.781223	0.055249	0.772051	0.05524	0.772078	0.147174
z8	442.836	0.764714	442.766	0.76443	437.763	4.97482	437.766	4.9748	411.171	30.4329	411.557	30.4299	-7.58311	9.19795	1.18896	7.73613	0.868347	442.265	0.27172	0.0710978	0.178646	0.0711094	0.178685	0.539002	1.39892	0.0550082	1.36048	0.0549991	1.36051	0.274008
z3	446.883	0.30443	446.814	0.303553	446.701	1.27221	446.704	1.27219	445.761	7.682	446.136	7.68032	-0.151958	10.4941	0.276999	37.8849	0.896068	2080.47	0.280333	0.0717706	0.0703188	0.0717821	0.0705114	0.552608	0.352021	0.055868	0.344028	0.0558591	0.344075	0.191092
z1	447.003	0.573733	446.928	0.573456	446.063	3.42946	446.066	3.42944	441.217	20.6604	441.624	20.6583	-1.20092	9.98821	1.00605	9.92814	0.724223	581.448	0.226573	0.0717895	0.13281	0.071802	0.132852	0.551633	0.95002	0.0557548	0.928152	0.055745	0.928172	0.228511
z7	449.638	0.650375	449.562	0.650166	449.594	4.37237	449.597	4.37236	449.367	26.1045	449.777	26.1019	0.0477352	3.96082	0.486902	8.13475	0.693024	483.19	0.216782	0.0722275	0.149724	0.0722403	0.149747	0.557038	1.20365	0.0559596	1.17465	0.0559498	1.17468	0.250616
SHW01
z3	443.404	0.458558	443.334	0.458029	438.868	2.0038	438.871	2.00378	415.148	12.2886	415.533	12.2869	-6.69038	10.0303	0.494953	20.2652	0.869254	1128.91	0.271996	0.0711921	0.106908	0.0712037	0.107015	0.540678	0.562333	0.0551061	0.548914	0.0550971	0.548947	0.210367
z7	443.485	0.597856	443.404	0.597744	420.107	3.18224	420.11	3.18222	293.708	19.9968	294.159	19.9942	-50.7362	9.20316	0.729147	12.6218	0.576218	763.454	0.180306	0.0712038	0.139497	0.0712172	0.139499	0.512473	0.924948	0.0522228	0.875177	0.0522129	0.875214	0.418538
z2	443.591	0.307012	443.508	0.306738	441.971	1.74934	441.974	1.74932	433.544	10.6527	433.994	10.6514	-2.19229	15.4668	0.822282	18.8095	0.518068	1142.53	0.16211	0.0712211	0.0715681	0.0712349	0.0716192	0.545393	0.488167	0.055564	0.477113	0.0555532	0.477128	0.211024
z13	443.794	0.280732	443.719	0.280074	442.604	1.15238	442.607	1.15236	436.42	6.86502	436.826	6.86353	-1.57796	18.1742	0.527522	34.452	0.746428	1962.5	0.23356	0.0712562	0.065317	0.0712686	0.0654596	0.546356	0.321213	0.0556347	0.306597	0.055625	0.306635	0.295394
z1	444.297	0.527409	444.218	0.527196	443.635	3.38762	443.638	3.3876	440.201	20.7056	440.629	20.7034	-0.814409	7.41595	0.577341	12.845	0.629133	764.403	0.196854	0.071339	0.122816	0.0713521	0.122844	0.547927	0.94252	0.0557298	0.930019	0.0557196	0.930041	0.161743
SHW03
z4	442.661	0.49942	442.577	0.499292	440.172	3.04006	440.175	3.04005	427.177	18.3773	427.633	18.3753	-3.49452	7.26087	0.61688	11.7703	0.496508	725.769	0.155372	0.0710663	0.116732	0.0710802	0.11674	0.542657	0.851128	0.0554056	0.823437	0.0553948	0.823453	0.296666
z5b	442.769	0.599392	442.69	0.598959	435.164	6.89336	435.167	6.89333	395.112	46.138	395.546	46.134	-11.9188	10.875	2.19654	4.95099	0.624897	306.316	0.195545	0.0710852	0.139999	0.0710983	0.140076	0.535067	1.94768	0.0546162	2.05714	0.0546061	2.05714	-0.769771
z2	442.971	0.33347	442.89	0.33315	442.406	1.82002	442.409	1.82001	439.469	11.1149	439.908	11.1135	-0.677859	18.0637	0.996884	18.1202	0.578234	1084.56	0.180942	0.0711184	0.0778353	0.0711318	0.0778964	0.546055	0.507495	0.0557118	0.498422	0.0557013	0.498438	0.178961
z3b	445.376	0.926073	445.301	0.925925	440.39	4.19584	440.393	4.19582	414.411	25.1556	414.82	25.1529	-7.34795	7.0263	0.768273	9.14558	0.731184	536.418	0.228771	0.0715191	0.215197	0.0715316	0.215196	0.542988	1.17425	0.0550885	1.12504	0.0550789	1.12507	0.313405
z3	449.219	0.748847	449.14	0.748713	446.292	5.07058	446.295	5.07056	431.236	30.7022	431.657	30.6992	-4.05026	3.74474	0.556226	6.73241	0.640219	408.255	0.20027	0.0721574	0.172574	0.0721705	0.172575	0.551984	1.40406	0.0555057	1.37735	0.0554957	1.37737	0.212636
SHW05
z4	442.424	0.291179	442.339	0.290923	441.667	0.897685	441.67	0.897661	437.729	5.44511	438.187	5.44412	-0.947553	39.4706	1.14865	34.3627	0.477605	2093.87	0.149459	0.0710269	0.0680514	0.0710409	0.0680989	0.544931	0.25064	0.0556687	0.24245	0.0556577	0.242467	0.223442
z1	442.693	0.345712	442.612	0.345434	442.57	1.97116	442.573	1.97114	441.928	11.8441	442.37	11.8426	-0.0545747	12.6311	0.73624	17.1562	0.559759	1032.56	0.175164	0.0710721	0.0807544	0.0710857	0.080805	0.546304	0.549476	0.0557735	0.531482	0.0557629	0.5315	0.280851
z5	442.783	0.569889	442.704	0.5697	442.703	3.96913	442.706	3.96911	442.286	23.8712	442.715	23.8687	0.00255204	7.44659	0.809004	9.20463	0.63017	552.726	0.197195	0.0710874	0.133156	0.0711005	0.133177	0.546507	1.10616	0.0557821	1.07276	0.0557718	1.07278	0.303719
z2	443.493	0.425228	443.41	0.425078	443.017	1.74438	443.02	1.74437	440.545	8.94233	440.994	8.9409	-0.547796	15.4665	0.821337	18.8309	0.518138	1143.63	0.162133	0.0712048	0.0992006	0.0712186	0.0992175	0.546985	0.485869	0.055739	0.400598	0.0557282	0.400623	0.87537
z3	469.373	0.897347	469.283	0.897392	470.705	5.41704	470.708	5.41702	477.205	30.9727	477.662	30.9695	1.75426	8.44767	1.42499	5.92825	0.310057	392.361	0.0968873	0.0755127	0.198271	0.0755278	0.198224	0.58975	1.43811	0.0566683	1.4006	0.056657	1.40062	0.253813
WJW01
z9	443.122	0.283508	443.053	0.282554	440.715	1.00985	440.718	1.00983	428.162	6.22097	428.541	6.21915	-3.38625	14.4301	0.354646	40.6888	0.895706	2233.93	0.280276	0.0711454	0.065991	0.0711569	0.0662038	0.543482	0.282446	0.0554282	0.27707	0.0554192	0.277125	0.169423
z16	443.577	0.554388	443.495	0.554224	443.656	2.70281	443.659	2.7028	444.07	16.3045	444.51	16.3027	0.228166	17.7073	1.35839	13.0355	0.567249	787.395	0.177499	0.071219	0.129315	0.0712325	0.129331	0.54796	0.75196	0.0558272	0.732558	0.0558166	0.732574	0.228699
z3	443.579	0.355257	443.518	0.354065	442.79	1.76551	442.793	1.7655	438.688	10.5154	439.023	10.5134	-1.02403	22.7807	1.06802	21.3299	1.12808	1119.1	0.352973	0.0712228	0.0826088	0.0712329	0.0828757	0.546639	0.491955	0.0556896	0.471317	0.0556817	0.471372	0.315671
z7	443.646	0.39535	443.564	0.395098	442.747	1.55624	442.75	1.55622	438.078	9.75933	438.523	9.75816	-1.14959	7.58158	0.316565	23.9495	0.54431	1440	0.170321	0.0712304	0.0921731	0.071244	0.0922154	0.546575	0.433673	0.0556771	0.437256	0.0556665	0.437268	0.0541418
z11	443.719	0.543559	443.639	0.543368	441.095	1.63301	441.098	1.633	427.426	9.00367	427.857	9.0022	-3.68868	33.2313	1.15404	28.7955	0.617998	1696.26	0.193377	0.0712429	0.126743	0.0712561	0.126765	0.54406	0.456428	0.0554112	0.402437	0.0554009	0.402465	0.530591
z8	444.172	0.382316	444.105	0.381484	440.867	0.949984	440.87	0.949962	423.652	5.51234	424.016	5.51019	-4.73795	19.9324	0.393174	50.6963	0.975145	2728.37	0.305114	0.0713203	0.0888922	0.0713314	0.0890733	0.543714	0.265627	0.0553158	0.244829	0.0553073	0.244902	0.369959
z5	444.516	0.296734	444.442	0.296062	443.74	1.46348	443.743	1.46347	439.716	8.83364	440.116	8.83216	-0.983002	14.2951	0.585923	24.3975	0.775657	1385.2	0.242696	0.0713763	0.0689369	0.0713886	0.0690824	0.548087	0.407098	0.055717	0.395634	0.0557074	0.395665	0.229969
z12	444.619	0.417075	444.551	0.416427	441.269	1.99386	441.272	1.99385	423.833	11.6081	424.207	11.6062	-4.79566	12.1836	0.515033	23.6559	0.920192	1299.08	0.287914	0.0713944	0.0969408	0.0714057	0.0970771	0.544325	0.557111	0.0553206	0.519181	0.0553118	0.519224	0.455264
WJW02
z16	442.416	0.390948	442.34	0.390547	436.208	2.2589	436.212	2.25889	403.57	14.1516	403.99	14.1499	-9.49273	8.71137	0.555344	15.6864	0.695096	915.229	0.217515	0.0710269	0.0913551	0.0710396	0.0914337	0.536647	0.637016	0.0548224	0.631135	0.0548126	0.631155	0.126778
z19	442.476	0.354791	442.397	0.354439	439.254	1.22448	439.257	1.22446	422.4	7.27624	422.835	7.27503	-4.62618	25.6152	0.650447	39.3809	0.607688	2319.36	0.190164	0.0710364	0.0828984	0.0710496	0.0829665	0.541263	0.343386	0.0552866	0.324379	0.0552763	0.324401	0.325253
z11	442.605	0.578077	442.528	0.577808	436.787	2.30807	436.79	2.30805	406.233	14.5521	406.658	14.5504	-8.82049	13.9427	0.645923	21.5857	0.668471	1260.76	0.209182	0.0710582	0.135103	0.071071	0.135143	0.537524	0.65019	0.0548878	0.64935	0.0548779	0.64937	0.10415
z6	442.787	0.413657	442.71	0.413304	440.151	1.76432	440.154	1.76431	426.388	10.1648	426.807	10.1632	-3.72613	14.5357	0.561625	25.8814	0.689161	1499.82	0.215654	0.0710885	0.0966001	0.0711013	0.0966664	0.542625	0.493975	0.0553851	0.454572	0.0553752	0.454603	0.47843
z5	442.9	0.3032	442.82	0.302827	443.746	1.0069	443.749	1.00688	448.131	5.88447	448.567	5.88327	1.28109	30.7285	0.913822	33.6264	0.590124	1990.85	0.184663	0.0711068	0.0707618	0.0711201	0.0708364	0.548096	0.280084	0.0559292	0.262823	0.0559187	0.262849	0.336322
z10	443.068	0.223031	442.988	0.222492	441.873	0.815622	441.876	0.815597	435.65	4.90788	436.085	4.90662	-1.5831	13.043	0.293556	44.4312	0.599444	2619.24	0.187578	0.0711347	0.0519708	0.071148	0.0520874	0.545243	0.227642	0.0556162	0.217981	0.0556058	0.218013	0.251841
z3	443.6	0.441307	443.521	0.441037	441.654	1.3458	441.657	1.34578	431.527	7.72938	431.958	7.72808	-2.67683	33.2189	1.14756	28.9474	0.617539	1705.17	0.193234	0.0712232	0.1029	0.0712364	0.102945	0.544911	0.375771	0.0555132	0.345328	0.0555029	0.345353	0.407245
z4	443.677	0.416782	443.601	0.416388	441.094	1.98533	441.097	1.98531	427.64	12.0417	428.054	12.0402	-3.63186	5.81139	0.295573	19.6614	0.708473	1138.34	0.221686	0.0712365	0.0971321	0.0712491	0.097208	0.544059	0.554902	0.0554161	0.539033	0.0554063	0.539056	0.238849
z2	444.65	0.62576	444.574	0.625529	440.416	3.89713	440.419	3.89711	418.349	23.567	418.763	23.5646	-6.16367	7.98829	0.842226	9.48474	0.710574	558.329	0.222332	0.0713982	0.14561	0.0714108	0.14564	0.543028	1.0906	0.0551858	1.05467	0.0551761	1.05469	0.306163
WJW03
z26	441.37	0.703466	441.349	0.701108	432.192	5.38746	432.195	5.38744	383.56	33.6592	383.693	33.6563	-15.0266	5.86677	0.487552	12.0331	2.20991	518.582	0.691492	0.0708623	0.164356	0.0708659	0.164901	0.530581	1.53059	0.0543286	1.49747	0.0543259	1.49755	0.250938
z20	441.882	0.586488	441.856	0.584053	436.265	3.65551	436.268	3.6555	406.722	22.2882	406.882	22.2854	-8.59561	8.90313	0.671825	13.2522	2.06217	584.179	0.645254	0.0709465	0.136764	0.070951	0.137326	0.536733	1.03076	0.0548933	0.995287	0.0548899	0.995374	0.317525
z1	441.939	1.1446	441.914	1.14323	440.685	7.96579	440.688	7.96576	434.139	48.6109	434.287	48.608	-1.75633	7.57336	1.35636	5.5836	2.12232	253.89	0.66407	0.0709563	0.267668	0.0709604	0.267973	0.543436	2.22811	0.0555713	2.1822	0.0555681	2.18225	0.228965
z24	442.448	1.03024	442.427	1.02858	442.68	7.4641	442.684	7.46407	443.888	45.4664	444.015	45.4636	0.357638	13.5043	2.21754	6.08979	2.22451	270.513	0.696021	0.0710415	0.240555	0.071045	0.240933	0.546473	2.08027	0.0558148	2.04446	0.055812	2.04452	0.204373
z22	442.91	0.696666	442.887	0.694369	439.304	4.52402	439.307	4.52401	420.45	27.695	420.589	27.6923	-5.30167	12.609	1.22902	10.2594	2.16756	447.883	0.678187	0.071118	0.16223	0.0711218	0.162758	0.541339	1.26859	0.055231	1.23996	0.055228	1.24004	0.23588
z19	442.948	0.915405	442.932	0.913321	436.963	6.7266	436.966	6.72658	405.549	41.3913	405.652	41.3885	-9.19001	6.00262	0.838633	7.15763	2.35981	307.894	0.738325	0.0711253	0.213364	0.071128	0.213843	0.53779	1.8943	0.0548632	1.84875	0.0548611	1.84882	0.265934
a Corrected for initial Th/U disequilibrium using radiogenic 208Pb and Th/U[magma] = 2.8 ± 0.5 (1s).
b Isotopic dates calculated using λ238 = 1.55125E-10 (68) and λ235 = 9.8485E-10 (68).
c Corrected for initial Pa/U disequilibrium using initial fraction activity ratio [231Pa]/[235U] = 1.10000.
d % discordance = 100 - (100 * (206Pb/238U date) / (207Pb/206Pb date))
e Total mass of radiogenic Pb.
f Total mass of common Pb.
g Ratio of radiogenic Pb (including 208Pb) to common Pb.
h Th contents calculated from radiogenic 208Pb and 230Th-corrected 206Pb/238U date of the sample, assuming concordance between U-Pb Th-Pb systems.
i Measured ratio corrected for fractionation and spike contribution only.
j Measured ratios corrected for fractionation, tracer and blank.
